# Supplementary material for: PCAS: An Integrated Tool for Multi-Dimensional Cancer Research Utilizing Clinical Proteomic Tumor Analysis Consortium Data
Source: Int J Mol Sci. 2024 Jun 18;25(12):6690. doi: 10.3390/ijms25126690 (PMC11203781; doi:10.3390/ijms25126690)
Supplement: Supplementary file 1 [file ijms-25-06690-s001.zip]

Archive with 3 entries (3 files):
- Supplementary figure.pdf
- Table S1.xlsx
- Table S2.xlsx
