# Supplementary material for: PCAS: An Integrated Tool for Multi-Dimensional Cancer Research Utilizing Clinical Proteomic Tumor Analysis Consortium Data
Source: Int J Mol Sci. 2024 Jun 18;25(12):6690. doi: 10.3390/ijms25126690 (PMC11203781; doi:10.3390/ijms25126690)
Supplement: Supplementary file 1 [file ijms-25-06690-s001.zip › Table S1.xlsx]

## Sheet: Table S1
Table S1. The datasets included in this tool and their basic information
Data type	Dataset	Normal	Tumor	Abbre	Study ID	Disease Type	Study link
Proteome	Academia Sinica LUAD100-Proteome	108	108	LUAD_Academia_protein	PDC000219	Lung Adenocarcinoma;Lung Squamous Cell Carcinoma	https://proteomic.datacommons.cancer.gov/pdc/study/PDC000219
Proteome	APOLLO LUAD - Proteome		100	LUAD_APOLLO_protein	PDC000434	Lung Adenocarcinoma	https://proteomic.datacommons.cancer.gov/pdc/study/PDC000434
Proteome	CPTAC CCRCC Discovery Study - Proteome	84	110	CCRCC_CPTAC_protein	PDC000127	Clear Cell Renal Cell Carcinoma;Non-Clear Cell Renal Cell Carcinoma	https://proteomic.datacommons.cancer.gov/pdc/study/PDC000127
Proteome	CPTAC GBM Discovery Study - Proteome	10	100	GBM_CPTAC_protein	PDC000204	Glioblastoma	https://proteomic.datacommons.cancer.gov/pdc/study/PDC000204
Proteome	CPTAC HNSCC Discovery Study - Proteome	72	110	HNSCC_CPTAC_protein	PDC000221	Head and Neck Squamous Cell Carcinoma	https://proteomic.datacommons.cancer.gov/pdc/study/PDC000221
Proteome	CPTAC LSCC Discovery Study - Proteome	102	110	LSCC_CPTAC_protein	PDC000234	Lung Squamous Cell Carcinoma	https://proteomic.datacommons.cancer.gov/pdc/study/PDC000234
Proteome	CPTAC LUAD Discovery Study - Proteome	101	110	LUAD_CPTAC_protein	PDC000153	Lung Adenocarcinoma	https://proteomic.datacommons.cancer.gov/pdc/study/PDC000153
Proteome	CPTAC PDA Discovery Study - Proteome	74	142	PDAC_CPTAC_protein	PDC000270	Pancreatic Ductal Adenocarcinoma	https://proteomic.datacommons.cancer.gov/pdc/study/PDC000270
Proteome	CPTAC UCEC Confirmatory Study - Proteome	20	138	UCEC_CPTAC2_protein	PDC000439	Uterine Corpus Endometrial Carcinoma	https://proteomic.datacommons.cancer.gov/pdc/study/PDC000439
Proteome	CPTAC UCEC Discovery Study - Proteome	49	100	UCEC_CPTAC1_protein	PDC000125	Uterine Corpus Endometrial Carcinoma	https://proteomic.datacommons.cancer.gov/pdc/study/PDC000125
Proteome	HBV-Related Hepatocellular Carcinoma - Proteome	165	165	HCC_HBV_protein	PDC000198	Hepatocellular Carcinoma	https://proteomic.datacommons.cancer.gov/pdc/study/PDC000198
Proteome	KU PDAC Discovery Study - Global proteome		153	PDAC_KU_protein	PDC000248	Pancreatic Ductal Adenocarcinoma	https://proteomic.datacommons.cancer.gov/pdc/study/PDC000248
Proteome	Pediatric Brain Cancer Pilot Study - Proteome		224	GBM_Pediatric_protein	PDC000180	Pediatric/AYA Brain Tumors	https://proteomic.datacommons.cancer.gov/pdc/study/PDC000180
Proteome	Prospective Breast BI Proteome	18	125	BRCA_BI_protein	PDC000120	Breast Invasive Carcinoma	https://proteomic.datacommons.cancer.gov/pdc/study/PDC000120
Proteome	Prospective Colon PNNL Proteome Qeplus	100	97	COAD_PNNL_protein	PDC000116	Colon Adenocarcinoma	https://proteomic.datacommons.cancer.gov/pdc/study/PDC000116
Proteome	Prospective Ovarian JHU Proteome	23	85	OV_JHU_protein	PDC000110	Ovarian Serous Cystadenocarcinoma	https://proteomic.datacommons.cancer.gov/pdc/study/PDC000110
Proteome	Prospective Ovarian PNNL Proteome Qeplus	19	84	OV_PNNL_protein	PDC000118	Ovarian Serous Cystadenocarcinoma	https://proteomic.datacommons.cancer.gov/pdc/study/PDC000118
Proteome	PTRC HGSOC FFPE Discovery - Proteome		160	OV_PTRC1_protein	PDC000360	Ovarian Serous Cystadenocarcinoma	https://proteomic.datacommons.cancer.gov/pdc/study/PDC000360
Proteome	PTRC HGSOC FFPE Validation - Proteome		20	OV_PTRC2_protein	PDC000358	Ovarian Serous Cystadenocarcinoma	https://proteomic.datacommons.cancer.gov/pdc/study/PDC000358
Proteome	PTRC HGSOC Frozen Validation - Proteome		65	OV_PTRC3_protein	PDC000362	Ovarian Serous Cystadenocarcinoma	https://proteomic.datacommons.cancer.gov/pdc/study/PDC000362
Proteome	PTRC TNBC - Proteome		29	BRCA_PTRC_protein	PDC000408	Breast Invasive Carcinoma	https://proteomic.datacommons.cancer.gov/pdc/study/PDC000408
Proteome	Sampling techniques for enrichment of PDAC - Proteome	9	18	PDAC_Enrichment_protein	PDC000393	Pancreatic Ductal Adenocarcinoma	https://proteomic.datacommons.cancer.gov/pdc/study/PDC000393
Proteome	TCGA Breast Cancer Proteome	3	105	BRCA_TCGA_protein	PDC000173	Breast Invasive Carcinoma	https://proteomic.datacommons.cancer.gov/pdc/study/PDC000173
Phosphoproteome	Academia Sinica LUAD100-Phosphoproteome	84	84	LUAD_Academia_Phospho	PDC000220	Lung Adenocarcinoma;Lung Squamous Cell Carcinoma	https://proteomic.datacommons.cancer.gov/pdc/study/PDC000220
Phosphoproteome	APOLLO LUAD - Phosphoproteome		100	LUAD_APOLLO_Phospho	PDC000435	Lung Adenocarcinoma	https://proteomic.datacommons.cancer.gov/pdc/study/PDC000435
Phosphoproteome	CPTAC CCRCC Discovery Study - Phosphoproteome	84	110	CCRCC_CPTAC_Phospho	PDC000128	Clear Cell Renal Cell Carcinoma;Non-Clear Cell Renal Cell Carcinoma	https://proteomic.datacommons.cancer.gov/pdc/study/PDC000128
Phosphoproteome	CPTAC GBM Discovery Study - Phosphoproteome	10	100	GBM_CPTAC_Phospho	PDC000205	Glioblastoma	https://proteomic.datacommons.cancer.gov/pdc/study/PDC000205
Phosphoproteome	CPTAC HNSCC Discovery Study - Phosphoproteome	72	110	HNSCC_CPTAC_Phospho	PDC000222	Head and Neck Squamous Cell Carcinoma	https://proteomic.datacommons.cancer.gov/pdc/study/PDC000222
Phosphoproteome	CPTAC LSCC Discovery Study - Phosphoproteome	102	110	LSCC_CPTAC_Phospho	PDC000232	Lung Squamous Cell Carcinoma	https://proteomic.datacommons.cancer.gov/pdc/study/PDC000232
Phosphoproteome	CPTAC LUAD Discovery Study - Phosphoproteome	101	110	LUAD_CPTAC_Phospho	PDC000149	Lung Adenocarcinoma	https://proteomic.datacommons.cancer.gov/pdc/study/PDC000149
Phosphoproteome	CPTAC PDA Discovery Study - Phosphoproteome	74	142	PDAC_CPTAC_Phospho	PDC000271	Pancreatic Ductal Adenocarcinoma	https://proteomic.datacommons.cancer.gov/pdc/study/PDC000271
Phosphoproteome	CPTAC UCEC Confirmatory Study - Phosphoproteome	20	138	UCEC_CPTAC2_Phospho	PDC000441	Uterine Corpus Endometrial Carcinoma	https://proteomic.datacommons.cancer.gov/pdc/study/PDC000441
Phosphoproteome	CPTAC UCEC Discovery Study - Phosphoproteome	49	100	UCEC_CPTAC1_Phospho	PDC000126	Uterine Corpus Endometrial Carcinoma	https://proteomic.datacommons.cancer.gov/pdc/study/PDC000126
Phosphoproteome	HBV-Related Hepatocellular Carcinoma - Phosphoproteome	165	165	HCC_HBV_Phospho	PDC000199	Hepatocellular Carcinoma	https://proteomic.datacommons.cancer.gov/pdc/study/PDC000199
Phosphoproteome	KU PDAC Discovery Study - Phosphoproteome		153	PDAC_KU_Phospho	PDC000249	Pancreatic Ductal Adenocarcinoma	https://proteomic.datacommons.cancer.gov/pdc/study/PDC000249
Phosphoproteome	Pediatric Brain Cancer Pilot Study - Phosphoproteome		224	GBM_Pediatric_Phospho	PDC000176	Pediatric/AYA Brain Tumors	https://proteomic.datacommons.cancer.gov/pdc/study/PDC000176
Phosphoproteome	Prospective Breast BI Phosphoproteome	18	125	BRCA_BI_Phospho	PDC000121	Breast Invasive Carcinoma	https://proteomic.datacommons.cancer.gov/pdc/study/PDC000121
Phosphoproteome	Prospective Colon PNNL Phosphoproteome	100	97	COAD_PNNL_Phospho	PDC000117	Colon Adenocarcinoma	https://proteomic.datacommons.cancer.gov/pdc/study/PDC000117
Phosphoproteome	Prospective Ovarian PNNL Phosphoproteome	19	84	OV_PNNL_Phospho	PDC000119	Ovarian Serous Cystadenocarcinoma	https://proteomic.datacommons.cancer.gov/pdc/study/PDC000119
Phosphoproteome	PTRC HGSOC FFPE Discovery - Phosphoproteome		160	OV_PTRC1_Phospho	PDC000359	Ovarian Serous Cystadenocarcinoma	https://proteomic.datacommons.cancer.gov/pdc/study/PDC000359
Phosphoproteome	PTRC HGSOC FFPE Validation - Phosphoproteome		20	OV_PTRC2_Phospho	PDC000357	Ovarian Serous Cystadenocarcinoma	https://proteomic.datacommons.cancer.gov/pdc/study/PDC000357
Phosphoproteome	PTRC HGSOC Frozen Validation - Phosphoproteome		65	OV_PTRC3_Phospho	PDC000361	Ovarian Serous Cystadenocarcinoma	https://proteomic.datacommons.cancer.gov/pdc/study/PDC000361
Phosphoproteome	PTRC TNBC - Phosphoproteome		43	BRCA_PTRC_Phospho	PDC000409	Breast Invasive Carcinoma	https://proteomic.datacommons.cancer.gov/pdc/study/PDC000409
Transcriptome	APOLLO LUAD - Transcriptome		100	LUAD_APOLLO_mRNA	APOLLO-LUAD	Lung Adenocarcinoma	https://portal.gdc.cancer.gov/projects/APOLLO-LUAD
Transcriptome	CPTAC CCRCC Discovery Study - Transcriptome	168	353	CCRCC_CPTAC_mRNA	CPTAC-3	Clear Cell Renal Cell Carcinoma;Non-Clear Cell Renal Cell Carcinoma	https://portal.gdc.cancer.gov/projects/CPTAC-3
Transcriptome	CPTAC GBM Discovery Study - Transcriptome	9	105	GBM_CPTAC_mRNA	CPTAC-3	Glioblastoma	https://portal.gdc.cancer.gov/projects/CPTAC-3
Transcriptome	CPTAC HNSCC Discovery Study - Transcriptome	61	110	HNSCC_CPTAC_mRNA	CPTAC-3	Head and Neck Squamous Cell Carcinoma	https://portal.gdc.cancer.gov/projects/CPTAC-3
Transcriptome	CPTAC LSCC Discovery Study - Transcriptome	96	109	LSCC_CPTAC_mRNA	CPTAC-3	Lung Squamous Cell Carcinoma	https://portal.gdc.cancer.gov/projects/CPTAC-3
Transcriptome	CPTAC LUAD Discovery Study - Transcriptome	215	224	LUAD_CPTAC_mRNA	CPTAC-3	Lung Adenocarcinoma	https://portal.gdc.cancer.gov/projects/CPTAC-3
Transcriptome	CPTAC PDA Discovery Study - Transcriptome	59	161	PDAC_CPTAC_mRNA	CPTAC-3	Pancreatic Ductal Adenocarcinoma	https://portal.gdc.cancer.gov/projects/CPTAC-3
Transcriptome	CPTAC UCEC Confirmatory Study - Transcriptome	29	130	UCEC_CPTAC2_mRNA	CPTAC-3	Uterine Corpus Endometrial Carcinoma	https://portal.gdc.cancer.gov/projects/CPTAC-3
Transcriptome	CPTAC UCEC Discovery Study - Transcriptome	15	101	UCEC_CPTAC1_mRNA	CPTAC-3	Uterine Corpus Endometrial Carcinoma	https://portal.gdc.cancer.gov/projects/CPTAC-3
Transcriptome	Prospective Breast BI Transcriptome		159	BRCA_BI_mRNA	CPTAC-2	Breast Invasive Carcinoma	https://portal.gdc.cancer.gov/projects/CPTAC-2
Transcriptome	Prospective Ovarian JHU Transcriptome		77	OV_JHU_mRNA	CPTAC-2	Ovarian Serous Cystadenocarcinoma	https://portal.gdc.cancer.gov/projects/CPTAC-2
Transcriptome	Prospective Colon PNNL Transcriptome		90	COAD_PNNL_mRNA	CPTAC-2	Colon Adenocarcinoma	https://portal.gdc.cancer.gov/projects/CPTAC-2
Transcriptome	Prospective Ovarian PNNL Transcriptome		13	OV_PNNL_mRNA	CPTAC-2	Ovarian Serous Cystadenocarcinoma	https://portal.gdc.cancer.gov/projects/CPTAC-2
