# Supplementary material for: PCAS: An Integrated Tool for Multi-Dimensional Cancer Research Utilizing Clinical Proteomic Tumor Analysis Consortium Data
Source: Int J Mol Sci. 2024 Jun 18;25(12):6690. doi: 10.3390/ijms25126690 (PMC11203781; doi:10.3390/ijms25126690)
Supplement: Supplementary file 1 [file ijms-25-06690-s001.zip › Table S2.xlsx]

## Sheet: Table S2
Table S2. The sequence of primers used in the study
Primer	Forward	Reverse
P1	AAGATCATCAGCAATGCCTCC	CCATCACGCCACAGTTTCC
P2	CATCACTGCCACCCAGAAGA	GGATGACCTTGCCCACAGC
P3	CCCACTCCTCCACCTTTGA	CCACCCTGTTGCTGTAGCC
GAPDH	ACAACTTTGGTATCGTGGAAGG	GCCATCACGCCACAGTTTC
IGF2BP1	AGCCTGTCACCATCCATGC	CTTCGGCTAGTTTGGTCTCATC
